# Supplementary material for: Introduced non-native mangroves express better growth performance than co-occurring native mangroves
Source: Sci Rep. 2020 Mar 2;10:3854. doi: 10.1038/s41598-020-60454-z (PMC7052255; doi:10.1038/s41598-020-60454-z)
Supplement: Supplementary file 1 — Appendix A [file 41598_2020_60454_MOESM1_ESM.xlsx]

## Sheet: Appendix A
Appendix A: Complete dataset indicating studies, species, latitude, trait, treatment, and mean log response ratio (LRR) values.
Study	Non-Native Species	Non-Native Family	Native Species	Native Family	Origin of studied species	Latitude (°N)	Latitude category	Climate type	Trait	Trait type	Trait details	Treatment type	Experiment type	Experimental condition	Non-Native-Trait Mean	Native-Trait Mean	Log Response Ratio
Jin et al. 2011	Sonneratia apetala	Lythraceae	Kandelia obovata	Rhizophoraceae	Leizhou Peninsula, Guangdong, China	21.2	21 and below	Subtropical	Height	Morphological	Seedling height (cm)	Inundation	Field	High beach area - monthly 2 d tidal flooding	126	27	1.54045
Jin et al. 2011	Sonneratia apetala	Lythraceae	Aegiceras corniculatum	Myrsinaceae	Leizhou Peninsula, Guangdong, China	21.2	21 and below	Subtropical	Height	Morphological	Seedling height (cm)	Inundation	Field	High beach area - monthly 2 d tidal flooding	126	25	1.61741
Jin et al. 2011	Sonneratia apetala	Lythraceae	Kandelia obovata	Rhizophoraceae	Leizhou Peninsula, Guangdong, China	21.2	21 and below	Subtropical	Height	Morphological	Seedling height (cm)	Inundation	Field	Low beach area - monthly 8 d tidal flooding	85	20	1.44692
Jin et al. 2011	Sonneratia apetala	Lythraceae	Aegiceras corniculatum	Myrsinaceae	Leizhou Peninsula, Guangdong, China	21.2	21 and below	Subtropical	Height	Morphological	Seedling height (cm)	Inundation	Field	Low beach area - monthly 8 d tidal flooding	85	30	1.04145
Dangremond et al. 2015	Lumnitzera racemosa	Combretaceae	Rhizophora mangle	Rhizophoraceae	Florida, USA	27.5	23 and above	Subtropical	RGR	Morphological	Relative growth rate (g g-1 week-1 )	Salinity	Greenhouse	Control: 0 psu under medium light	0.136785	0.0278661	1.591
Dangremond et al. 2015	Lumnitzera racemosa	Combretaceae	Rhizophora mangle	Rhizophoraceae	Florida, USA	27.5	23 and above	Subtropical	RGR	Morphological	Relative growth rate (g g-1 week-1 )	Salinity	Greenhouse	Treatment: 60 psu under medium light	0.083515	0.0179916	1.53512
Dangremond et al. 2015	Lumnitzera racemosa	Combretaceae	Avicennia germinans	Acanthaceae	Florida, USA	27.5	23 and above	Subtropical	RGR	Morphological	Relative growth rate (g g-1 week-1)	Salinity	Greenhouse	Control: 0 psu under medium light	0.136785	0.182315	-0.28733
Dangremond et al. 2015	Lumnitzera racemosa	Combretaceae	Avicennia germinans	Acanthaceae	Florida, USA	27.5	23 and above	Subtropical	RGR	Morphological	Relative growth rate (g g-1 week-1)	Salinity	Greenhouse	Treatment: 60 psu under medium light	0.083515	0.118414	-0.34916
Dangremond et al. 2015	Lumnitzera racemosa	Combretaceae	Pelliciera rhizophorae	Tetrameristaceae	Florida, USA	27.5	23 and above	Subtropical	RGR	Morphological	Relative growth rate (g g-1 week-1)	Salinity	Greenhouse	Control: 0 psu under medium light	0.136785	0.0253935	1.68392
Dangremond et al. 2015	Lumnitzera racemosa	Combretaceae	Pelliciera rhizophorae	Tetrameristaceae	Florida, USA	27.5	23 and above	Subtropical	RGR	Morphological	Relative growth rate (g g-1 week-1)	Salinity	Greenhouse	Treatment: 60 psu under medium light	0.15654	0.0119497	2.5726
Dangremond et al. 2015	Lumnitzera racemosa	Combretaceae	Rhizophora mangle	Rhizophoraceae	Florida, USA	27.5	23 and above	Subtropical	RGR	Morphological	Relative growth rate (g g-1 week-1)	Light	Greenhouse	Control: Full light under 35 psu	0.117302	0.0182427	1.86099
Dangremond et al. 2015	Lumnitzera racemosa	Combretaceae	Rhizophora mangle	Rhizophoraceae	Florida, USA	27.5	23 and above	Subtropical	RGR	Morphological	Relative growth rate (g g-1 week-1)	Light	Greenhouse	Treatment: 90% shade under 35 psu	0.15654	0.0528907	1.08508
Dangremond et al. 2015	Lumnitzera racemosa	Combretaceae	Avicennia germinans	Acanthaceae	Florida, USA	27.5	23 and above	Subtropical	RGR	Morphological	Relative growth rate (g g-1 week-1)	Light	Greenhouse	Control: Full light under 35 psu	0.117302	0.119098	-0.0151871
Dangremond et al. 2015	Lumnitzera racemosa	Combretaceae	Avicennia germinans	Acanthaceae	Florida, USA	27.5	23 and above	Subtropical	RGR	Morphological	Relative growth rate (g g-1 week-1)	Light	Greenhouse	Treatment: 90% shade under 35 psu	0.15654	0.145761	0.071339
Dangremond et al. 2015	Lumnitzera racemosa	Combretaceae	Pelliciera rhizophorae	Tetrameristaceae	Florida, USA	27.5	23 and above	Subtropical	RGR	Morphological	Relative growth rate (g g-1 week-1)	Light	Greenhouse	Control: Medium light under 35 psu	0.117302	0.0185325	1.84523
Dangremond et al. 2015	Lumnitzera racemosa	Combretaceae	Pelliciera rhizophorae	Tetrameristaceae	Florida, USA	27.5	23 and above	Subtropical	RGR	Morphological	Relative growth rate (g g-1 week-1)	Light	Greenhouse	Treatment: 90% shade under 35 psu	0.15654	0.0224738	1.94096
Dangremond et al. 2015	Lumnitzera racemosa	Combretaceae	Rhizophora mangle	Rhizophoraceae	Florida, USA	27.5	23 and above	Subtropical	Quantum yield	Physiological	Quantum yield (Φ PSII)	Salinity	Greenhouse	Control: 0 psu under medium light	0.508741	0.633832	-0.219844
Dangremond et al. 2015	Lumnitzera racemosa	Combretaceae	Rhizophora mangle	Rhizophoraceae	Florida, USA	27.5	23 and above	Subtropical	Quantum yield	Physiological	Quantum yield (Φ PSII)	Salinity	Greenhouse	Treatment: 35 psu under medium light	0.501043	0.504799	-0.00747013
Dangremond et al. 2015	Lumnitzera racemosa	Combretaceae	Avicennia germinans	Acanthaceae	Florida, USA	27.5	23 and above	Subtropical	Quantum yield	Physiological	Quantum yield (Φ PSII)	Salinity	Greenhouse	Control: 0 psu under medium light	0.508741	0.506943	0.00353977
Dangremond et al. 2015	Lumnitzera racemosa	Combretaceae	Avicennia germinans	Acanthaceae	Florida, USA	27.5	23 and above	Subtropical	Quantum yield	Physiological	Quantum yield (Φ PSII)	Salinity	Greenhouse	Treatment: 60 psu under medium light	0.409944	0.616121	-0.407424
Dangremond et al. 2015	Lumnitzera racemosa	Combretaceae	Pelliciera rhizophorae	Tetrameristaceae	Florida, USA	27.5	23 and above	Subtropical	Quantum yield	Physiological	Quantum yield (Φ PSII)	Salinity	Greenhouse	Control: 0 psu under medium light	0.508741	0.543598	-0.0662706
Dangremond et al. 2015	Lumnitzera racemosa	Combretaceae	Pelliciera rhizophorae	Tetrameristaceae	Florida, USA	27.5	23 and above	Subtropical	Quantum yield	Physiological	Quantum yield (Φ PSII)	Salinity	Greenhouse	Treatment: 60 psu under medium light	0.409944	0.248861	0.499126
Dangremond et al. 2015	Lumnitzera racemosa	Combretaceae	Rhizophora mangle	Rhizophoraceae	Florida, USA	27.5	23 and above	Subtropical	Quantum yield	Physiological	Quantum yield (Φ PSII)	Light	Greenhouse	Control: Full light under 35 psu	0.608821	0.592919	0.0264668
Dangremond et al. 2015	Lumnitzera racemosa	Combretaceae	Rhizophora mangle	Rhizophoraceae	Florida, USA	27.5	23 and above	Subtropical	Quantum yield	Physiological	Quantum yield (Φ PSII)	Light	Greenhouse	Treatment: 90% shade under 35 psu	0.761508	0.735799	0.0343438
Dangremond et al. 2015	Lumnitzera racemosa	Combretaceae	Avicennia germinans	Acanthaceae	Florida, USA	27.5	23 and above	Subtropical	Quantum yield	Physiological	Quantum yield (Φ PSII)	Light	Greenhouse	Control: Full light under 35 psu	0.608821	0.600798	0.0132657
Dangremond et al. 2015	Lumnitzera racemosa	Combretaceae	Avicennia germinans	Acanthaceae	Florida, USA	27.5	23 and above	Subtropical	Quantum yield	Physiological	Quantum yield (Φ PSII)	Light	Greenhouse	Treatment: 90% shade under 35 psu	0.761508	0.70423	0.0781954
Dangremond et al. 2015	Lumnitzera racemosa	Combretaceae	Pelliciera rhizophorae	Tetrameristaceae	Florida, USA	27.5	23 and above	Subtropical	Quantum yield	Physiological	Quantum yield (Φ PSII)	Light	Greenhouse	Control: Medium light under 35 psu	0.501043	0.398429	0.229162
Dangremond et al. 2015	Lumnitzera racemosa	Combretaceae	Pelliciera rhizophorae	Tetrameristaceae	Florida, USA	27.5	23 and above	Subtropical	Quantum yield	Physiological	Quantum yield (Φ PSII)	Light	Greenhouse	Treatment: 90% shade under 35 psu	0.761508	0.702592	0.0805234
Guo et al. 2016	Sonneratia apetala	Lythraceae	Kandelia obovata	Rhizophoraceae	Pearl River, Shenzhen, Guangdong, China	22.3	22 to 23	Subtropical	Pn	Physiological	Photosynthetic rate	Pollution	Survey	Normal site - Summer	10.0428	9.30845	0.0759378
Guo et al. 2016	Sonneratia apetala	Lythraceae	Aegiceras corniculatum	Myrsinaceae	Pearl River, Shenzhen, Guangdong, China	22.3	22 to 23	Subtropical	Pn	Physiological	Photosynthetic rate	Pollution	Survey	Normal site - Summer	10.0428	9.10649	0.0978729
Guo et al. 2016	Sonneratia apetala	Lythraceae	Kandelia obovata	Rhizophoraceae	Pearl River, Shenzhen, Guangdong, China	22.3	22 to 23	Subtropical	Pn	Physiological	Photosynthetic rate	Pollution	Survey	Normal site - Winter	9.7552	9.19217	0.059449
Guo et al. 2016	Sonneratia apetala	Lythraceae	Aegiceras corniculatum	Myrsinaceae	Pearl River, Shenzhen, Guangdong, China	22.3	22 to 23	Subtropical	Pn	Physiological	Photosynthetic rate	Pollution	Survey	Normal site - Winter	9.7552	9.06977	0.0728541
Guo et al. 2016	Sonneratia apetala	Lythraceae	Kandelia obovata	Rhizophoraceae	Pearl River, Shenzhen, Guangdong, China	22.3	22 to 23	Subtropical	Pn	Physiological	Photosynthetic rate	Pollution	Survey	Deteriorated site - Summer	6.19951	5.47124	0.124966
Guo et al. 2016	Sonneratia apetala	Lythraceae	Aegiceras corniculatum	Myrsinaceae	Pearl River, Shenzhen, Guangdong, China	22.3	22 to 23	Subtropical	Pn	Physiological	Photosynthetic rate	Pollution	Survey	Deteriorated site - Summer	6.19951	5.58752	0.103936
Guo et al. 2016	Sonneratia apetala	Lythraceae	Kandelia obovata	Rhizophoraceae	Pearl River, Shenzhen, Guangdong, China	22.3	22 to 23	Subtropical	Pn	Physiological	Photosynthetic rate	Pollution	Survey	Deteriorated site - Winter	7.20318	4.36965	0.499841
Guo et al. 2016	Sonneratia apetala	Lythraceae	Aegiceras corniculatum	Myrsinaceae	Pearl River, Shenzhen, Guangdong, China	22.3	22 to 23	Subtropical	Pn	Physiological	Photosynthetic rate	Pollution	Survey	Deteriorated site - Winter	7.20318	3.76377	0.649102
Chen, G-G et al. 2016	Sonneratia apetala	Lythraceae	Kandelia obovata	Rhizophoraceae	Zhangzhou, Fujian, China	23.7	23 and above	Subtropical	Leaf area	Morphological	Leaf area (cm2)	Latitude / Temperature	Survey	5 years old saplings	15.318	28.7942	-0.631142
Chen, G-G et al. 2016	Sonneratia apetala	Lythraceae	Aegiceras corniculatum	Myrsinaceae	Zhangzhou, Fujian, China	23.7	23 and above	Subtropical	Leaf area	Morphological	Leaf area (cm2)	Latitude / Temperature	Survey	5 years old saplings	15.318	16.5537	-0.077581
Chen, G-G et al. 2016	Sonneratia apetala	Lythraceae	Avicennia marina	Acanthaceae	Zhangzhou, Fujian, China	23.7	23 and above	Subtropical	Leaf area	Morphological	Leaf area (cm2)	Latitude / Temperature	Survey	5 years old saplings	15.318	14.2922	0.0693191
Chen, G-G et al. 2016	Sonneratia apetala	Lythraceae	Acanthus ilicifolius	Acanthaceae	Zhangzhou, Fujian, China	23.7	23 and above	Subtropical	Leaf area	Morphological	Leaf area (cm2)	Latitude / Temperature	Survey	5 years old saplings	15.318	32.5945	-0.755114
Chen, G-G et al. 2016	Sonneratia apetala	Lythraceae	Bruguiera gymnorhiza	Rhizophoraceae	Zhangzhou, Fujian, China	23.7	23 and above	Subtropical	Leaf area	Morphological	Leaf area (cm2)	Latitude / Temperature	Survey	5 years old saplings	15.318	36.4998	-0.868277
Chen, G-G et al. 2016	Sonneratia apetala	Lythraceae	Kandelia obovata	Rhizophoraceae	Xiamen, Fujian, China	24.5	23 and above	Subtropical	Leaf area	Morphological	Leaf area (cm2)	Latitude / Temperature	Survey	5 years old saplings	15.3015	26.2851	-0.541051
Chen, G-G et al. 2016	Sonneratia apetala	Lythraceae	Aegiceras corniculatum	Myrsinaceae	Xiamen, Fujian, China	24.5	23 and above	Subtropical	Leaf area	Morphological	Leaf area (cm2)	Latitude / Temperature	Survey	5 years old saplings	15.3015	16.5673	-0.0794781
Chen, G-G et al. 2016	Sonneratia apetala	Lythraceae	Avicennia marina	Acanthaceae	Xiamen, Fujian, China	24.5	23 and above	Subtropical	Leaf area	Morphological	Leaf area (cm2)	Latitude / Temperature	Survey	5 years old saplings	15.3015	14.3113	0.0668984
Chen, G-G et al. 2016	Sonneratia apetala	Lythraceae	Acanthus ilicifolius	Acanthaceae	Xiamen, Fujian, China	24.5	23 and above	Subtropical	Leaf area	Morphological	Leaf area (cm2)	Latitude / Temperature	Survey	5 years old saplings	15.3015	32.3179	-0.747671
Cheng, 2016	Laguncularia racemosa	Combretaceae	Rhizophora stylosa	Rhizophoraceae	Shui Dong Port, Guangdong, China	21.3	21 and below	Subtropical	RGR	Morphological	Tree height (cm) - annual increment	Inundation	Field	Control: -20 cm depth in 30 cm tubes	54.11	19.6	1.01549
Cheng, 2016	Laguncularia racemosa	Combretaceae	Rhizophora stylosa	Rhizophoraceae	Shui Dong Port, Guangdong, China	21.3	21 and below	Subtropical	RGR	Morphological	Tree height (cm) - annual increment	Inundation	Field	Treatment: -60 cm depth in 30 cm tubes	69.01	20.17	1.23006
Cheng, 2016	Laguncularia racemosa	Combretaceae	Kandelia obovata	Rhizophoraceae	Shui Dong Port, Guangdong, China	21.3	21 and below	Subtropical	RGR	Morphological	Tree height (cm) - annual increment	Inundation	Field	Control: -20 cm depth in 30 cm tubes	54.11	14.9	1.28966
Cheng, 2016	Laguncularia racemosa	Combretaceae	Kandelia obovata	Rhizophoraceae	Shui Dong Port, Guangdong, China	21.3	21 and below	Subtropical	RGR	Morphological	Tree height (cm) - annual increment	Inundation	Field	Treatment: -60 cm depth in 30 cm tubes	69.01	13.99	1.59591
Cheng, 2016	Sonneratia apetala	Lythraceae	Rhizophora stylosa	Rhizophoraceae	Shui Dong Port, Guangdong, China	21.3	21 and below	Subtropical	RGR	Morphological	Tree height (cm) - annual increment	Inundation	Field	Control: -20 cm depth in 30 cm tubes	36.31	19.6	0.616564
Cheng, 2016	Sonneratia apetala	Lythraceae	Rhizophora stylosa	Rhizophoraceae	Shui Dong Port, Guangdong, China	21.3	21 and below	Subtropical	RGR	Morphological	Tree height (cm) - annual increment	Inundation	Field	Treatment: -60 cm depth in 30 cm tubes	39.08	20.17	0.661414
Cheng, 2016	Sonneratia apetala	Lythraceae	Kandelia obovata	Rhizophoraceae	Shui Dong Port, Guangdong, China	21.3	21 and below	Subtropical	RGR	Morphological	Tree height (cm) - annual increment	Inundation	Field	Control: -20 cm depth in 30 cm tubes	36.31	14.9	0.890732
Cheng, 2016	Sonneratia apetala	Lythraceae	Kandelia obovata	Rhizophoraceae	Shui Dong Port, Guangdong, China	21.3	21 and below	Subtropical	RGR	Morphological	Tree height (cm) - annual increment	Inundation	Field	Treatment: -60 cm depth in 30 cm tubes	39.08	13.99	1.02727
Cheng, 2016	Laguncularia racemosa	Combretaceae	Rhizophora stylosa	Rhizophoraceae	Shui Dong Port, Guangdong, China	21.3	21 and below	Subtropical	RGR	Morphological	Tree height (cm) - annual increment	Inundation	Field	Control: -20 cm depth in 10 cm tubes	38.86	12.53	1.13184
Cheng, 2016	Laguncularia racemosa	Combretaceae	Rhizophora stylosa	Rhizophoraceae	Shui Dong Port, Guangdong, China	21.3	21 and below	Subtropical	RGR	Morphological	Tree height (cm) - annual increment	Inundation	Field	Treatment: -60 cm depth in 10 cm tubes	33.03	20.06	0.498688
Cheng, 2016	Laguncularia racemosa	Combretaceae	Kandelia obovata	Rhizophoraceae	Shui Dong Port, Guangdong, China	21.3	21 and below	Subtropical	RGR	Morphological	Tree height (cm) - annual increment	Inundation	Field	Control: -20 cm depth in 10 cm tubes	38.86	4.53	2.14924
Cheng, 2016	Laguncularia racemosa	Combretaceae	Kandelia obovata	Rhizophoraceae	Shui Dong Port, Guangdong, China	21.3	21 and below	Subtropical	RGR	Morphological	Tree height (cm) - annual increment	Inundation	Field	Treatment: -60 cm depth in 10 cm tubes	33.03	8.56	1.35032
Cheng, 2016	Sonneratia apetala	Lythraceae	Rhizophora stylosa	Rhizophoraceae	Shui Dong Port, Guangdong, China	21.3	21 and below	Subtropical	RGR	Morphological	Tree height (cm) - annual increment	Inundation	Field	Control: -20 cm depth in 10 cm tubes	18.92	12.53	0.412094
Cheng, 2016	Sonneratia apetala	Lythraceae	Rhizophora stylosa	Rhizophoraceae	Shui Dong Port, Guangdong, China	21.3	21 and below	Subtropical	RGR	Morphological	Tree height (cm) - annual increment	Inundation	Field	Treatment: -60 cm depth in 10 cm tubes	12.08	20.06	-0.507177
Cheng, 2016	Sonneratia apetala	Lythraceae	Kandelia obovata	Rhizophoraceae	Shui Dong Port, Guangdong, China	21.3	21 and below	Subtropical	RGR	Morphological	Tree height (cm) - annual increment	Inundation	Field	Control: -20 cm depth in 10 cm tubes	18.92	4.53	1.4295
Cheng, 2016	Sonneratia apetala	Lythraceae	Kandelia obovata	Rhizophoraceae	Shui Dong Port, Guangdong, China	21.3	21 and below	Subtropical	RGR	Morphological	Tree height (cm) - annual increment	Inundation	Field	Treatment: -60 cm depth in 10 cm tubes	12.08	8.56	0.344451
Jin, 2011	Sonneratia apetala	Lythraceae	Kandelia obovata	Rhizophoraceae	Zhejiang, China	27.4	23 and above	Subtropical	Height	Morphological	Plant height (cm)	Salinity	Greenhouse	Control: 0 mM	63.3839	33.1125	0.649298
Jin, 2011	Sonneratia apetala	Lythraceae	Kandelia obovata	Rhizophoraceae	Zhejiang, China	27.4	23 and above	Subtropical	Height	Morphological	Plant height (cm)	Salinity	Greenhouse	Treatment: 680 mM	28.3081	26.1931	0.0776492
Jin, 2011	Sonneratia apetala	Lythraceae	Kandelia obovata	Rhizophoraceae	Zhejiang, China	27.4	23 and above	Subtropical	Pn	Physiological	Net photosynthetic rate (μmol CO2.m-2 ·s-1)	Salinity	Greenhouse	Control: 0 mM	13.973	10.5689	0.279212
Jin, 2011	Sonneratia apetala	Lythraceae	Kandelia obovata	Rhizophoraceae	Zhejiang, China	27.4	23 and above	Subtropical	Pn	Physiological	Net photosynthetic rate (μmol CO2.m-2 ·s-1)	Salinity	Greenhouse	Treatment: 680 mM	3.87473	3.23556	0.180275
Chen, Leiyi et al. 2012	Sonneratia apetala	Lythraceae	Aegiceras corniculatum	Myrsinaceae	Qi’ao Mangrove Reserve, Zhuhai, Guangdong, China	22.2	22 to 23	Subtropical	RGR	Morphological	Relative growth rate (g g-1 month-1) - dry biomass	Light	Greenhouse	Control: Full irradiance, no competition	0.206299	0.0527559	1.36365
Chen, Leiyi et al. 2012	Sonneratia apetala	Lythraceae	Aegiceras corniculatum	Myrsinaceae	Qi’ao Mangrove Reserve, Zhuhai, Guangdong, China	22.2	22 to 23	Subtropical	RGR	Morphological	Relative growth rate (g g-1 month-1) - dry biomass	Light	Greenhouse	Treatment: 70% shade, no competition	0.0541732	0.0416535	0.2628
Chen, Leiyi et al. 2012	Sonneratia apetala	Lythraceae	Aegiceras corniculatum	Myrsinaceae	Qi’ao Mangrove Reserve, Zhuhai, Guangdong, China	22.2	22 to 23	Subtropical	RGR	Morphological	Relative growth rate (g g-1 month-1) - dry biomass	Light	Greenhouse	Control: Full irradiance, intraspecific competition	0.191732	0.0514961	1.31459
Chen, Leiyi et al. 2012	Sonneratia apetala	Lythraceae	Aegiceras corniculatum	Myrsinaceae	Qi’ao Mangrove Reserve, Zhuhai, Guangdong, China	22.2	22 to 23	Subtropical	RGR	Morphological	Relative growth rate (g g-1 month-1) - dry biomass	Light	Greenhouse	Treatment: 70% shade, intraspecific competition	0.0603937	0.0479528	0.230669
Chen, Leiyi et al. 2012	Sonneratia apetala	Lythraceae	Aegiceras corniculatum	Myrsinaceae	Qi’ao Mangrove Reserve, Zhuhai, Guangdong, China	22.2	22 to 23	Subtropical	RGR	Morphological	Relative growth rate (g g-1 month-1) - dry biomass	Light	Greenhouse	Control: Full irradiance, interspecific competition	0.163228	0.0548819	1.08997
Chen, Leiyi et al. 2012	Sonneratia apetala	Lythraceae	Aegiceras corniculatum	Myrsinaceae	Qi’ao Mangrove Reserve, Zhuhai, Guangdong, China	22.2	22 to 23	Subtropical	RGR	Morphological	Relative growth rate (g g-1 month-1) - dry biomass	Light	Greenhouse	Treatment: 70% shade, interspecific competition	0.0486614	0.0444882	0.0896627
Chen, Leiyi et al. 2012	Sonneratia apetala	Lythraceae	Aegiceras corniculatum	Myrsinaceae	Qi’ao Mangrove Reserve, Zhuhai, Guangdong, China	22.2	22 to 23	Subtropical	RGR	Morphological	Relative height growth rate (cm cm-1 month-1)	Competition	Greenhouse	No competition	0.076117	0.0242807	1.14259
Chen, Leiyi et al. 2012	Sonneratia apetala	Lythraceae	Aegiceras corniculatum	Myrsinaceae	Qi’ao Mangrove Reserve, Zhuhai, Guangdong, China	22.2	22 to 23	Subtropical	RGR	Morphological	Relative height growth rate (cm cm-1 month-1)	Competition	Greenhouse	Intraspecific competition	0.0906667	0.0232047	1.36284
Chen, Leiyi et al. 2012	Sonneratia apetala	Lythraceae	Aegiceras corniculatum	Myrsinaceae	Qi’ao Mangrove Reserve, Zhuhai, Guangdong, China	22.2	22 to 23	Subtropical	RGR	Morphological	Relative height growth rate (cm cm-1 month-1)	Competition	Greenhouse	Interspecific competition	0.0846316	0.0094269	2.19474
Feng-Lan et al. 2011	Sonneratia apetala	Lythraceae	Bruguiera gymnorhiza	Rhizophoraceae	Futian Mangrove Nature Reserve, Shenzhen, Guangdong, China	22.3	22 to 23	Subtropical	SLA	Morphological	Speciﬁc leaf area (m2/kg)	Competition	Survey	Mature forest	9.31749	7.87905	0.167686
Feng-Lan et al. 2011	Sonneratia apetala	Lythraceae	Kandelia obovata	Rhizophoraceae	Futian Mangrove Nature Reserve, Shenzhen, Guangdong, China	22.3	22 to 23	Subtropical	SLA	Morphological	Speciﬁc leaf area (m2/kg)	Competition	Survey	Mature forest	9.31749	5.90065	0.456832
Feng-Lan et al. 2011	Sonneratia apetala	Lythraceae	Aegiceras corniculatum	Myrsinaceae	Futian Mangrove Nature Reserve, Shenzhen, Guangdong, China	22.3	22 to 23	Subtropical	SLA	Morphological	Speciﬁc leaf area (m2/kg)	Competition	Survey	Mature forest	9.31749	8.10367	0.139577
Feng-Lan et al. 2011	Sonneratia apetala	Lythraceae	Avicennia marina	Acanthaceae	Futian Mangrove Nature Reserve, Shenzhen, Guangdong, China	22.3	22 to 23	Subtropical	SLA	Morphological	Speciﬁc leaf area (m2/kg)	Competition	Survey	Mature forest	9.31749	8.10367	0.139577
Feng-Lan et al. 2011	Sonneratia caseolaris	Lythraceae	Bruguiera gymnorhiza	Rhizophoraceae	Futian Mangrove Nature Reserve, Shenzhen, Guangdong, China	22.3	22 to 23	Subtropical	SLA	Morphological	Speciﬁc leaf area (m2/kg)	Competition	Survey	Mature forest	10.3844	7.87905	0.276102
Feng-Lan et al. 2011	Sonneratia caseolaris	Lythraceae	Kandelia obovata	Rhizophoraceae	Futian Mangrove Nature Reserve, Shenzhen, Guangdong, China	22.3	22 to 23	Subtropical	SLA	Morphological	Speciﬁc leaf area (m2/kg)	Competition	Survey	Mature forest	10.3844	5.90065	0.565247
Feng-Lan et al. 2011	Sonneratia caseolaris	Lythraceae	Aegiceras corniculatum	Myrsinaceae	Futian Mangrove Nature Reserve, Shenzhen, Guangdong, China	22.3	22 to 23	Subtropical	SLA	Morphological	Speciﬁc leaf area (m2/kg)	Competition	Survey	Mature forest	10.3844	8.10367	0.247992
Feng-Lan et al. 2011	Sonneratia caseolaris	Lythraceae	Avicennia marina	Acanthaceae	Futian Mangrove Nature Reserve, Shenzhen, Guangdong, China	22.3	22 to 23	Subtropical	SLA	Morphological	Speciﬁc leaf area (m2/kg)	Competition	Survey	Mature forest	10.3844	8.10367	0.247992
Feng-Lan et. al. 2016	Sonneratia apetala	Lythraceae	Bruguiera gymnorhiza	Rhizophoraceae	Futian Mangrove Nature Reserve, Shenzhen, Guangdong, China	22.3	22 to 23	Subtropical	RGR	Morphological	Relative growth rate (g g-1 d-1)	Competition	Field	21 month-old S.apetala vs 30 month-old native mangroves	0.00356136	0.00307046	0.148315
Feng-Lan et. al. 2016	Sonneratia apetala	Lythraceae	Kandelia obovata	Rhizophoraceae	Futian Mangrove Nature Reserve, Shenzhen, Guangdong, China	22.3	22 to 23	Subtropical	RGR	Morphological	Relative growth rate (g g-1 d-1)	Competition	Field	21 month-old S.apetala vs 30 month-old native mangroves	0.00356136	0.00255903	0.330515
Feng-Lan et. al. 2016	Sonneratia apetala	Lythraceae	Aegiceras corniculatum	Myrsinaceae	Futian Mangrove Nature Reserve, Shenzhen, Guangdong, China	22.3	22 to 23	Subtropical	RGR	Morphological	Relative growth rate (g g-1 d-1)	Competition	Field	21 month-old S.apetala vs 30 month-old native mangroves	0.00356136	0.00287261	0.214923
Feng-Lan et. al. 2016	Sonneratia apetala	Lythraceae	Avicennia marina	Acanthaceae	Futian Mangrove Nature Reserve, Shenzhen, Guangdong, China	22.3	22 to 23	Subtropical	RGR	Morphological	Relative growth rate (g g-1 d-1)	Competition	Field	21 month-old S.apetala vs 30 month-old native mangroves	0.00356136	0.00158843	0.807399
Feng-Lan et. al. 2016	Sonneratia caseolaris	Lythraceae	Bruguiera gymnorhiza	Rhizophoraceae	Futian Mangrove Nature Reserve, Shenzhen, Guangdong, China	22.3	22 to 23	Subtropical	RGR	Morphological	Relative growth rate (g g-1 d-1)	Competition	Field	21 month-old S.apetala vs 30 month-old native mangroves	0.004	0.00307046	0.264466
Feng-Lan et. al. 2016	Sonneratia caseolaris	Lythraceae	Kandelia obovata	Rhizophoraceae	Futian Mangrove Nature Reserve, Shenzhen, Guangdong, China	22.3	22 to 23	Subtropical	RGR	Morphological	Relative growth rate (g g-1 d-1)	Competition	Field	21 month-old S.apetala sapling vs 30 month-old native mangroves	0.004	0.00255903	0.446666
Feng-Lan et. al. 2016	Sonneratia caseolaris	Lythraceae	Aegiceras corniculatum	Myrsinaceae	Futian Mangrove Nature Reserve, Shenzhen, Guangdong, China	22.3	22 to 23	Subtropical	RGR	Morphological	Relative growth rate (g g-1 d-1)	Competition	Field	21 month-old S.apetala vs 30 month-old native mangroves	0.004	0.00287261	0.331074
Feng-Lan et. al. 2016	Sonneratia caseolaris	Lythraceae	Avicennia marina	Acanthaceae	Futian Mangrove Nature Reserve, Shenzhen, Guangdong, China	22.3	22 to 23	Subtropical	RGR	Morphological	Relative growth rate (g g-1 d-1)	Competition	Field	21 month-old S.apetala vs 30 month-old native mangroves	0.004	0.00158843	0.92355
Feng-Lan et. al. 2016	Sonneratia apetala	Lythraceae	Bruguiera gymnorhiza	Rhizophoraceae	Futian Mangrove Nature Reserve, Shenzhen, Guangdong, China	22.3	22 to 23	Subtropical	Pn	Physiological	Net photosynthetic rate (μmol m-2 ·s-1)	Competition	Field	21 month-old S.apetala vs 30 month-old native mangroves	9.3445	3.81531	0.895765
Feng-Lan et. al. 2016	Sonneratia apetala	Lythraceae	Kandelia obovata	Rhizophoraceae	Futian Mangrove Nature Reserve, Shenzhen, Guangdong, China	22.3	22 to 23	Subtropical	Pn	Physiological	Net photosynthetic rate (μmol m-2 ·s-1)	Competition	Field	21 month-old S.apetala vs 30 month-old native mangroves	9.3445	7.7512	0.186941
Feng-Lan et. al. 2016	Sonneratia apetala	Lythraceae	Aegiceras corniculatum	Myrsinaceae	Futian Mangrove Nature Reserve, Shenzhen, Guangdong, China	22.3	22 to 23	Subtropical	Pn	Physiological	Net photosynthetic rate (μmol m-2 ·s-1)	Competition	Field	21 month-old S.apetala vs 30 month-old native mangroves	9.3445	8.4488	0.100763
Feng-Lan et. al. 2016	Sonneratia apetala	Lythraceae	Avicennia marina	Acanthaceae	Futian Mangrove Nature Reserve, Shenzhen, Guangdong, China	22.3	22 to 23	Subtropical	Pn	Physiological	Net photosynthetic rate (μmol m-2 ·s-1)	Competition	Field	21 month-old S.apetala vs 30 month-old native mangroves	9.3445	8.07416	0.146119
Feng-Lan et. al. 2016	Sonneratia caseolaris	Lythraceae	Bruguiera gymnorhiza	Rhizophoraceae	Futian Mangrove Nature Reserve, Shenzhen, Guangdong, China	22.3	22 to 23	Subtropical	Pn	Physiological	Net photosynthetic rate (μmol m-2 ·s-1)	Competition	Field	21 month-old S.apetala vs 30 month-old native mangroves	9.18947	3.81531	0.879036
Feng-Lan et. al. 2016	Sonneratia caseolaris	Lythraceae	Kandelia obovata	Rhizophoraceae	Futian Mangrove Nature Reserve, Shenzhen, Guangdong, China	22.3	22 to 23	Subtropical	Pn	Physiological	Net photosynthetic rate (μmol m-2 ·s-1)	Competition	Field	21 month-old S.apetala vs 30 month-old native mangroves	9.18947	7.7512	0.170211
Feng-Lan et. al. 2016	Sonneratia caseolaris	Lythraceae	Aegiceras corniculatum	Myrsinaceae	Futian Mangrove Nature Reserve, Shenzhen, Guangdong, China	22.3	22 to 23	Subtropical	Pn	Physiological	Net photosynthetic rate (μmol m-2 ·s-1)	Competition	Field	21 month-old S.apetala vs 30 month-old native mangroves	9.18947	8.4488	0.0840338
Feng-Lan et. al. 2016	Sonneratia caseolaris	Lythraceae	Avicennia marina	Acanthaceae	Futian Mangrove Nature Reserve, Shenzhen, Guangdong, China	22.3	22 to 23	Subtropical	Pn	Physiological	Net photosynthetic rate (μmol m-2 ·s-1)	Competition	Field	21 month-old S.apetala vs 30 month-old native mangroves	9.18947	8.07416	0.129389
Feng-Lan et. al. 2017	Sonneratia apetala	Lythraceae	Bruguiera gymnorhiza	Rhizophoraceae	Dongzhai Harbor, Hainan, China	19.5	21 and below	Tropical	SLA	Morphological	Speciﬁc leaf area (m2/kg)	Latitude / Temperature	Survey	10-15 years old trees	10.6687	6.28554	0.529065
Feng-Lan et. al. 2017	Sonneratia apetala	Lythraceae	Kandelia obovata	Rhizophoraceae	Dongzhai Harbor, Hainan, China	19.5	21 and below	Tropical	SLA	Morphological	Speciﬁc leaf area (m2/kg)	Latitude / Temperature	Survey	10-15 years old trees	10.6687	5.7293	0.621724
Feng-Lan et. al. 2017	Sonneratia apetala	Lythraceae	Aegiceras corniculatum	Myrsinaceae	Dongzhai Harbor, Hainan, China	19.5	21 and below	Tropical	SLA	Morphological	Speciﬁc leaf area (m2/kg)	Latitude / Temperature	Survey	10-15 years old trees	10.6687	6.4042	0.510362
Feng-Lan et. al. 2017	Sonneratia apetala	Lythraceae	Avicennia marina	Acanthaceae	Dongzhai Harbor, Hainan, China	19.5	21 and below	Tropical	SLA	Morphological	Speciﬁc leaf area (m2/kg)	Latitude / Temperature	Survey	10-15 years old trees	10.6687	7.70952	0.324861
Feng-Lan et. al. 2017	Sonneratia apetala	Lythraceae	Sonneratia caseolaris	Lythraceae	Dongzhai Harbor, Hainan, China	19.5	21 and below	Tropical	SLA	Morphological	Speciﬁc leaf area (m2/kg)	Latitude / Temperature	Survey	10-15 years old trees	10.6687	11.4215	-0.0681815
Feng-Lan et. al. 2017	Sonneratia apetala	Lythraceae	Bruguiera gymnorhiza	Rhizophoraceae	Futian Mangrove Nature Reserve, Shenzhen, Guangdong, China	22.3	22 to 23	Subtropical	SLA	Morphological	Speciﬁc leaf area (m2/kg)	Latitude / Temperature	Survey	10-15 years old trees	10.8319	7.80593	0.327611
Feng-Lan et. al. 2017	Sonneratia apetala	Lythraceae	Kandelia obovata	Rhizophoraceae	Futian Mangrove Nature Reserve, Shenzhen, Guangdong, China	22.3	22 to 23	Subtropical	SLA	Morphological	Speciﬁc leaf area (m2/kg)	Latitude / Temperature	Survey	10-15 years old trees	10.8319	5.36959	0.701743
Feng-Lan et. al. 2017	Sonneratia apetala	Lythraceae	Aegiceras corniculatum	Myrsinaceae	Futian Mangrove Nature Reserve, Shenzhen, Guangdong, China	22.3	22 to 23	Subtropical	SLA	Morphological	Speciﬁc leaf area (m2/kg)	Latitude / Temperature	Survey	10-15 years old trees	10.8319	5.68109	0.645352
Feng-Lan et. al. 2017	Sonneratia apetala	Lythraceae	Avicennia marina	Acanthaceae	Futian Mangrove Nature Reserve, Shenzhen, Guangdong, China	22.3	22 to 23	Subtropical	SLA	Morphological	Speciﬁc leaf area (m2/kg)	Latitude / Temperature	Survey	10-15 years old trees	10.8319	9.16687	0.166898
Feng-Lan et. al. 2017	Sonneratia caseolaris	Lythraceae	Bruguiera gymnorhiza	Rhizophoraceae	Futian Mangrove Nature Reserve, Shenzhen, Guangdong, China	22.3	22 to 23	Subtropical	SLA	Morphological	Speciﬁc leaf area (m2/kg)	Latitude / Temperature	Survey	10-15 years old trees	12.5488	7.80593	0.474743
Feng-Lan et. al. 2017	Sonneratia caseolaris	Lythraceae	Kandelia obovata	Rhizophoraceae	Futian Mangrove Nature Reserve, Shenzhen, Guangdong, China	22.3	22 to 23	Subtropical	SLA	Morphological	Speciﬁc leaf area (m2/kg)	Latitude / Temperature	Survey	10-15 years old trees	12.5488	5.36959	0.848875
Feng-Lan et. al. 2017	Sonneratia caseolaris	Lythraceae	Aegiceras corniculatum	Myrsinaceae	Futian Mangrove Nature Reserve, Shenzhen, Guangdong, China	22.3	22 to 23	Subtropical	SLA	Morphological	Speciﬁc leaf area (m2/kg)	Latitude / Temperature	Survey	10-15 years old trees	12.5488	5.68109	0.792484
Feng-Lan et. al. 2017	Sonneratia caseolaris	Lythraceae	Avicennia marina	Acanthaceae	Futian Mangrove Nature Reserve, Shenzhen, Guangdong, China	22.3	22 to 23	Subtropical	SLA	Morphological	Speciﬁc leaf area (m2/kg)	Latitude / Temperature	Survey	10-15 years old trees	12.5488	9.16687	0.314031
Chen, Luzhen et al. 2008	Sonneratia apetala	Lythraceae	Avicennia marina	Acanthaceae	Hainan, China	19.5	21 and below	Tropical	A	Physiological	Assimilation rate (μmol m-2 s-1)	Latitude / Temperature	Survey	Early November with day-time temperatures	11.6711	11.7986	-0.0108676
Chen, Luzhen et al. 2008	Sonneratia apetala	Lythraceae	Aegiceras corniculatum	Myrsinaceae	Hainan, China	19.5	21 and below	Tropical	A	Physiological	Assimilation rate (μmol m-2 s-1)	Latitude / Temperature	Survey	Early November with day-time temperatures	11.6711	13.2762	-0.128858
Chen, Luzhen et al. 2008	Sonneratia apetala	Lythraceae	Kandelia obovata	Rhizophoraceae	Hainan, China	19.5	21 and below	Tropical	A	Physiological	Assimilation rate (μmol m-2 s-1)	Latitude / Temperature	Survey	Early November with day-time temperatures	11.6711	11.5303	0.0121306
Chen, Luzhen et al. 2008	Sonneratia apetala	Lythraceae	Excoecaria agallocha	Euphorbiaceae	Hainan, China	19.5	21 and below	Tropical	A	Physiological	Assimilation rate (μmol m-2 s-1)	Latitude / Temperature	Survey	Early November with day-time temperatures	11.6711	11.4908	0.0155689
Chen, Luzhen et al. 2008	Sonneratia apetala	Lythraceae	Sonneratia caseolaris	Lythraceae	Hainan, China	19.5	21 and below	Tropical	A	Physiological	Assimilation rate (μmol m-2 s-1)	Latitude / Temperature	Survey	Early November with day-time temperatures	11.6711	16.1961	-0.32766
Chen, Luzhen et al. 2008	Sonneratia apetala	Lythraceae	Avicennia marina	Acanthaceae	Shenzhen, Guangdong, China	23.3	23 and above	Subtropical	A	Physiological	Assimilation rate (μmol m-2 s-1)	Latitude / Temperature	Survey	Early November with day-time temperatures	7.6781	13.3157	-0.550575
Chen, Luzhen et al. 2008	Sonneratia apetala	Lythraceae	Aegiceras corniculatum	Myrsinaceae	Shenzhen, Guangdong, China	23.3	23 and above	Subtropical	A	Physiological	Assimilation rate (μmol m-2 s-1)	Latitude / Temperature	Survey	Early November with day-time temperatures	7.6781	10.9807	-0.357763
Chen, Luzhen et al. 2008	Sonneratia apetala	Lythraceae	Kandelia obovata	Rhizophoraceae	Shenzhen, Guangdong, China	23.3	23 and above	Subtropical	A	Physiological	Assimilation rate (μmol m-2 s-1)	Latitude / Temperature	Survey	Early November with day-time temperatures	7.6781	5.80475	0.279696
Chen, Luzhen et al. 2008	Sonneratia apetala	Lythraceae	Excoecaria agallocha	Euphorbiaceae	Shenzhen, Guangdong, China	23.3	23 and above	Subtropical	A	Physiological	Assimilation rate (μmol m-2 s-1)	Latitude / Temperature	Survey	Early November with day-time temperatures	7.6781	9.38434	-0.200671
Chen, Luzhen et al. 2008	Sonneratia caseolaris	Lythraceae	Avicennia marina	Acanthaceae	Shenzhen, Guangdong, China	23.3	23 and above	Subtropical	A	Physiological	Assimilation rate (μmol m-2 s-1)	Latitude / Temperature	Survey	Early November with day-time temperatures	12.7748	13.3157	-0.0414689
Chen, Luzhen et al. 2008	Sonneratia caseolaris	Lythraceae	Aegiceras corniculatum	Myrsinaceae	Shenzhen, Guangdong, China	23.3	23 and above	Subtropical	A	Physiological	Assimilation rate (μmol m-2 s-1)	Latitude / Temperature	Survey	Early November with day-time temperatures	12.7748	10.9807	0.151343
Chen, Luzhen et al. 2008	Sonneratia caseolaris	Lythraceae	Kandelia obovata	Rhizophoraceae	Shenzhen, Guangdong, China	23.3	23 and above	Subtropical	A	Physiological	Assimilation rate (μmol m-2 s-1)	Latitude / Temperature	Survey	Early November with day-time temperatures	12.7748	5.80475	0.788802
Chen, Luzhen et al. 2008	Sonneratia caseolaris	Lythraceae	Excoecaria agallocha	Euphorbiaceae	Shenzhen, Guangdong, China	23.3	23 and above	Subtropical	A	Physiological	Assimilation rate (μmol m-2 s-1)	Latitude / Temperature	Survey	Early November with day-time temperatures	12.7748	9.38434	0.308435
Li et al. 2012	Laguncularia racemosa	Combretaceae	Kandelia obovata	Rhizophoraceae	Guangzhou, Guangdong, China	23.1	23 and above	Subtropical	Total Chlorophyll	Physiological	Total Chlorophyll (mg/ g FW)	Salinity	Greenhouse	Control: one time watering with saline wastewater (10‰)	23.4677	31.6129	-0.297939
Li et al. 2012	Laguncularia racemosa	Combretaceae	Kandelia obovata	Rhizophoraceae	Guangzhou, Guangdong, China	23.1	23 and above	Subtropical	Total Chlorophyll	Physiological	Total Chlorophyll (mg/ g FW)	Salinity	Greenhouse	Treatment: ten times (30‰)	15.0605	29.879	-0.685083
Li et al. 2012	Laguncularia racemosa	Combretaceae	Aegiceras corniculatum	Myrsinaceae	Guangzhou, Guangdong, China	23.1	23 and above	Subtropical	Total Chlorophyll	Physiological	Total Chlorophyll (mg/ g FW)	Salinity	Greenhouse	Control: one time watering with saline wastewater (10‰)	23.4677	13.3266	0.565864
Li et al. 2012	Laguncularia racemosa	Combretaceae	Aegiceras corniculatum	Myrsinaceae	Guangzhou, Guangdong, China	23.1	23 and above	Subtropical	Total Chlorophyll	Physiological	Total Chlorophyll (mg/ g FW)	Salinity	Greenhouse	Treatment: ten times (30‰)	15.0605	12.2782	0.204247
Tang et al. 2014	Sonneratia apetala	Lythraceae	Aegiceras corniculatum	Myrsinaceae	Shenzhen, Guangdong, China	22.3	22 to 23	Subtropical	RGR	Morphological	Biomass increment (g) in 60 days	Salinity	Greenhouse	Salinity: 0 ‰	0.585197	0.299661	0.669296
Tang et al. 2014	Sonneratia apetala	Lythraceae	Aegiceras corniculatum	Myrsinaceae	Shenzhen, Guangdong, China	22.3	22 to 23	Subtropical	RGR	Morphological	Biomass increment (g) in 60 days	Salinity	Greenhouse	Salinity: 20 ‰	0.458466	0.051619	2.184
Tang et al. 2014	Sonneratia apetala	Lythraceae	Aegiceras corniculatum	Myrsinaceae	Shenzhen, Guangdong, China	22.3	22 to 23	Subtropical	Pn	Physiological	Net photosynthesis rate (μmol CO2 m-2 s-1)	Salinity	Greenhouse	Salinity: 0 ‰	5.85434	10.4258	-0.577097
Tang et al. 2014	Sonneratia apetala	Lythraceae	Aegiceras corniculatum	Myrsinaceae	Shenzhen, Guangdong, China	22.3	22 to 23	Subtropical	Pn	Physiological	Net photosynthesis rate (μmol CO2 m-2 s-1)	Salinity	Greenhouse	Salinity: 20 ‰	4.85154	5.44538	-0.115471
Xiang et al. 2016	Laguncularia racemosa	Combretaceae	Bruguiera gymnorhiza	Rhizophoraceae	Guangzhou, Guangdong, China	23.1	23 and above	Subtropical	Pn	Physiological	Net photosynthetic rate (μmol·m-2 ·s-1)	Salinity	Greenhouse	Control: 0 mmol·L-1	2.37	6.95	-1.07585
Xiang et al. 2016	Laguncularia racemosa	Combretaceae	Bruguiera gymnorhiza	Rhizophoraceae	Guangzhou, Guangdong, China	23.1	23 and above	Subtropical	Pn	Physiological	Net photosynthetic rate (μmol·m-2 ·s-1)	Salinity	Greenhouse	Treatment: 400 mmol·L-1	3.65	4.48	-0.204896
Xiang et al. 2016	Laguncularia racemosa	Combretaceae	Kandelia obovata	Rhizophoraceae	Guangzhou, Guangdong, China	23.1	23 and above	Subtropical	Pn	Physiological	Net photosynthetic rate (μmol·m-2 ·s-1)	Salinity	Greenhouse	Control: 0 mmol·L-1	2.37	7.87	-1.20017
Xiang et al. 2016	Laguncularia racemosa	Combretaceae	Kandelia obovata	Rhizophoraceae	Guangzhou, Guangdong, China	23.1	23 and above	Subtropical	Pn	Physiological	Net photosynthetic rate (μmol·m-2 ·s-1)	Salinity	Greenhouse	Treatment: 400 mmol·L-1	3.65	4.41	-0.189148
Huang et al. 2012	Sonneratia apetala	Lythraceae	Kandelia obovata	Rhizophoraceae	ZhangPu, Fujian Province, China	23.4	23 and above	Subtropical	A	Physiological	Assimilation rate (μmol CO2 m-2 s-1)	Salinity	Survey	Mature forest	14.0742	11.5697	0.195949
Huang et al. 2012	Sonneratia apetala	Lythraceae	Avicennia marina	Acanthaceae	ZhangPu, Fujian Province, China	23.4	23 and above	Subtropical	A	Physiological	Assimilation rate (μmol CO2 m-2 s-1)	Salinity	Survey	Mature forest	14.0742	12.7353	0.0999589
Huang et al. 2012	Sonneratia apetala	Lythraceae	Aegiceras corniculatum	Myrsinaceae	ZhangPu, Fujian Province, China	23.4	23 and above	Subtropical	A	Physiological	Assimilation rate (μmol CO2 m-2 s-1)	Salinity	Survey	Mature forest	14.0742	11.1301	0.234686
Peng et al. 2016	Sonneratia apetala	Lythraceae	Bruguiera gymnorhiza	Rhizophoraceae	Yifeng Estuary, Shantou, Guangdong, China	23.3	23 and above	Subtropical	RGR	Morphological	Relative growth rate (mg g-1 d-1)	Light	Field	Control: Bare mudflat	454	215	0.747459
Peng et al. 2016	Sonneratia apetala	Lythraceae	Bruguiera gymnorhiza	Rhizophoraceae	Yifeng Estuary, Shantou, Guangdong, China	23.3	23 and above	Subtropical	RGR	Morphological	Relative growth rate (mg g-1 d-1)	Light	Field	Treatment: 8-year plantation	16.3	87.5	-1.68047
Peng et al. 2016	Sonneratia apetala	Lythraceae	Aegiceras corniculatum	Myrsinaceae	Yifeng Estuary, Shantou, Guangdong, China	23.3	23 and above	Subtropical	RGR	Morphological	Relative growth rate (mg g-1 d-1)	Light	Field	Control: Bare mudflat	454	129	1.25828
Peng et al. 2016	Sonneratia apetala	Lythraceae	Aegiceras corniculatum	Myrsinaceae	Yifeng Estuary, Shantou, Guangdong, China	23.3	23 and above	Subtropical	RGR	Morphological	Relative growth rate (mg g-1 d-1)	Light	Field	Treatment: 8-year plantation	16.3	31.8	-0.668301
Peng et al. 2016	Sonneratia apetala	Lythraceae	Kandelia obovata	Rhizophoraceae	Yifeng Estuary, Shantou, Guangdong, China	23.3	23 and above	Subtropical	RGR	Morphological	Relative growth rate (mg g-1 d-1)	Light	Field	Control: Bare mudflat	454	197	0.834893
Peng et al. 2016	Sonneratia apetala	Lythraceae	Kandelia obovata	Rhizophoraceae	Yifeng Estuary, Shantou, Guangdong, China	23.3	23 and above	Subtropical	RGR	Morphological	Relative growth rate (mg g-1 d-1)	Light	Field	Treatment: 8-year plantation	16.3	59.1	-1.28807
Peng et al. 2016	Sonneratia apetala	Lythraceae	Bruguiera gymnorhiza	Rhizophoraceae	Yifeng Estuary, Shantou, Guangdong, China	23.3	23 and above	Subtropical	Pn	Physiological	Net photosynthetic rate (μmol·m-2 ·s-1)	Light	Field	Control: Bare mudflat	13.1736	7.96005	0.503782
Peng et al. 2016	Sonneratia apetala	Lythraceae	Bruguiera gymnorhiza	Rhizophoraceae	Yifeng Estuary, Shantou, Guangdong, China	23.3	23 and above	Subtropical	Pn	Physiological	Net photosynthetic rate (μmol·m-2 ·s-1)	Light	Field	Treatment: 8-year plantation	4.02428	4.7185	-0.159146
Peng et al. 2016	Sonneratia apetala	Lythraceae	Aegiceras corniculatum	Myrsinaceae	Yifeng Estuary, Shantou, Guangdong, China	23.3	23 and above	Subtropical	Pn	Physiological	Net photosynthetic rate (μmol·m-2 ·s-1)	Light	Field	Control: Bare mudflat	13.1736	9.67763	0.308401
Peng et al. 2016	Sonneratia apetala	Lythraceae	Aegiceras corniculatum	Myrsinaceae	Yifeng Estuary, Shantou, Guangdong, China	23.3	23 and above	Subtropical	Pn	Physiological	Net photosynthetic rate (μmol·m-2 ·s-1)	Light	Field	Treatment: 8-year plantation	4.02428	4.59127	-0.131812
Peng et al. 2016	Sonneratia apetala	Lythraceae	Kandelia obovata	Rhizophoraceae	Yifeng Estuary, Shantou, Guangdong, China	23.3	23 and above	Subtropical	Pn	Physiological	Net photosynthetic rate (μmol·m-2 ·s-1)	Light	Field	Control: Bare mudflat	13.1736	7.7941	0.52485
Peng et al. 2016	Sonneratia apetala	Lythraceae	Kandelia obovata	Rhizophoraceae	Yifeng Estuary, Shantou, Guangdong, China	23.3	23 and above	Subtropical	Pn	Physiological	Net photosynthetic rate (μmol·m-2 ·s-1)	Light	Field	Treatment: 8-year plantation	4.02428	2.76583	0.375006
Wang, R. et al. 2015	Laguncularia racemosa	Combretaceae	Aegiceras corniculatum	Myrsinaceae	Zhanjiang, Guangdong, China	20.1	21 and below	Tropical	RGR	Morphological	Total Biomass/g· plant-1 in a year	Inoculation	Field	Control: No inoculation	3.72	12.84	-1.23884
Wang, R. et al. 2015	Laguncularia racemosa	Combretaceae	Kandelia obovata	Rhizophoraceae	Zhanjiang, Guangdong, China	20.1	21 and below	Tropical	RGR	Morphological	Total Biomass/g· plant-1 in a year	Inoculation	Field	Control: No inoculation	3.72	5.37	-0.367104
Wang, R. et al. 2015	Laguncularia racemosa	Combretaceae	Rhizophora stylosa	Acanthaceae	Zhanjiang, Guangdong, China	20.1	21 and below	Tropical	RGR	Morphological	Total Biomass/g· plant-1 in a year	Inoculation	Field	Control: No inoculation	3.72	3.1	0.182322
Wang, R. et al. 2015	Laguncularia racemosa	Combretaceae	Avicennia marina	Acanthaceae	Zhanjiang, Guangdong, China	20.1	21 and below	Tropical	RGR	Morphological	Total Biomass/g· plant-1 in a year	Inoculation	Field	Control: No inoculation	3.72	3.21	0.147453
Wang, R. et al. 2015	Laguncularia racemosa	Combretaceae	Aegiceras corniculatum	Myrsinaceae	Zhanjiang, Guangdong, China	20.1	21 and below	Tropical	RGR	Morphological	Total Biomass/g· plant-1 in a year	Inoculation	Field	Inoculation with plant growth promoting bacteria (PGPB)	10.61	40.43	-1.33778
Wang, R. et al. 2015	Laguncularia racemosa	Combretaceae	Kandelia obovata	Rhizophoraceae	Zhanjiang, Guangdong, China	20.1	21 and below	Tropical	RGR	Morphological	Total Biomass/g· plant-1 in a year	Inoculation	Field	Inoculation with plant growth promoting bacteria (PGPB)	10.61	11.66	-0.0943672
Wang, R. et al. 2015	Laguncularia racemosa	Combretaceae	Rhizophora stylosa	Acanthaceae	Zhanjiang, Guangdong, China	20.1	21 and below	Tropical	RGR	Morphological	Total Biomass/g· plant-1 in a year	Inoculation	Field	Inoculation with plant growth promoting bacteria (PGPB)	10.61	5.85	0.595355
Wang, R. et al. 2015	Laguncularia racemosa	Combretaceae	Avicennia marina	Acanthaceae	Zhanjiang, Guangdong, China	20.1	21 and below	Tropical	RGR	Morphological	Total Biomass/g· plant-1 in a year	Inoculation	Field	Inoculation with plant growth promoting bacteria (PGPB)	10.61	5.13	0.726691
Shen-yua et al. 2011	Laguncularia racemosa	Combretaceae	Aegiceras corniculatum	Myrsinaceae	Nansha District, Guangzhou, China	22.4	22 to 23	Subtropical	Pn	Physiological	Net photosynthetic rate (average)	Salinity	Survey	Mature forest	16.5581	16.2218	0.0205165
Shen-yua et al. 2011	Sonneratia apetala	Lythraceae	Aegiceras corniculatum	Myrsinaceae	Nansha District, Guangzhou, China	22.4	22 to 23	Subtropical	Pn	Physiological	Net photosynthetic rate (average)	Salinity	Survey	Mature forest	18.3234	16.2218	0.121821
Yong et al. 2011	Laguncularia racemosa	Combretaceae	Kandelia obovata	Rhizophoraceae	Minjiang estuary area, Fujian	26	23 and above	Subtropical	O2 Generation rate	Physiological	Mean O2- generation rate	Latitude / Temperature	Field	Cold temperature effect in winter	5.88127	3.64951	0.477181
Yong et al. 2011	Sonneratia apetala	Lythraceae	Kandelia obovata	Rhizophoraceae	Minjiang estuary area, Fujian	26	23 and above	Subtropical	O2 Generation rate	Physiological	Mean O2- generation rate	Latitude / Temperature	Field	Cold temperature effect in winter	5.31347	3.64951	0.375653
Han et al. 2010	Laguncularia racemosa	Combretaceae	Sonneratia caseolaris	Lythraceae	Dongzhai Harbor, Hainan, China	19.6	21 and below	Tropical	Pn	Physiological	Net photosynthetic rate (μmol m-2 ·s-1) - light saturated	Light	Survey	9-month old seedlings	12.89	6.65	0.661835
Han et al. 2010	Sonneratia apetala	Lythraceae	Sonneratia caseolaris	Lythraceae	Dongzhai Harbor, Hainan, China	19.6	21 and below	Tropical	Pn	Physiological	Net photosynthetic rate (μmol m-2 ·s-1) - light saturated	Light	Survey	9-month old seedlings	11.98	6.65	0.588622
Chen, W-P. et al. 2001	Sonneratia apetala	Lythraceae	Kandelia obovata	Rhizophoraceae	Panyu, Guangdong, China	22.4	22 to 23	Subtropical	RGR	Morphological	Height increase in a year (cm)	Salinity	Field	Shore section 1 (1 km)	71.6	16	1.49851
Chen, W-P. et al. 2001	Sonneratia apetala	Lythraceae	Bruguiera gymnorhiza	Rhizophoraceae	Panyu, Guangdong, China	22.4	22 to 23	Subtropical	RGR	Morphological	Height increase in a year (cm)	Salinity	Field	Shore section 1 (1 km)	71.6	20.4	1.25556
Chen, W-P. et al. 2001	Sonneratia apetala	Lythraceae	Rhizophora stylosa	Acanthaceae	Panyu, Guangdong, China	22.4	22 to 23	Subtropical	RGR	Morphological	Height increase in a year (cm)	Salinity	Field	Shore section 1 (1 km)	71.6	17.7	1.39753
Chen, W-P. et al. 2001	Sonneratia apetala	Lythraceae	Kandelia obovata	Rhizophoraceae	Panyu, Guangdong, China	22.4	22 to 23	Subtropical	RGR	Morphological	Height increase in a year (cm)	Salinity	Field	Shore section 4 (3 km)	55	23.3	0.85888
Chen, W-P. et al. 2001	Sonneratia apetala	Lythraceae	Bruguiera gymnorhiza	Rhizophoraceae	Panyu, Guangdong, China	22.4	22 to 23	Subtropical	RGR	Morphological	Height increase in a year (cm)	Salinity	Field	Shore section 4 (3 km)	55	25.8	0.756959
Chen, W-P. et al. 2001	Sonneratia apetala	Lythraceae	Rhizophora stylosa	Acanthaceae	Panyu, Guangdong, China	22.4	22 to 23	Subtropical	RGR	Morphological	Height increase in a year (cm)	Salinity	Field	Shore section 4 (3 km)	55	22.3	0.902747
Liao et al. 2007	Sonneratia apetala	Lythraceae	Sonneratia caseolaris	Lythraceae	QiongShan, Hainan, China	19.5	21 and below	Tropical	Pn	Physiological	Net photosynthesis rate (μmol CO2 m-2 s-1)	Salinity	Field	Salinity: 0 ‰	6.45	7.82768	-0.193586
Liao et al. 2007	Sonneratia apetala	Lythraceae	Rhizophora stylosa	Acanthaceae	QiongShan, Hainan, China	19.5	21 and below	Tropical	Pn	Physiological	Net photosynthesis rate (μmol CO2 m-2 s-1)	Salinity	Field	Salinity: 0 ‰	6.45	4.69643	0.317278
Liao et al. 2007	Sonneratia apetala	Lythraceae	Sonneratia caseolaris	Lythraceae	QiongShan, Hainan, China	19.5	21 and below	Tropical	Pn	Physiological	Net photosynthesis rate (μmol CO2 m-2 s-1)	Salinity	Field	Salinity: 50 ‰	3.69643	3.10714	0.173663
Liao et al. 2007	Sonneratia apetala	Lythraceae	Rhizophora stylosa	Acanthaceae	QiongShan, Hainan, China	19.5	21 and below	Tropical	Pn	Physiological	Net photosynthesis rate (μmol CO2 m-2 s-1)	Salinity	Field	Salinity: 50 ‰	3.69643	4.19464	-0.126441
Jing et al. 2005	Sonneratia caseolaris	Lythraceae	Aegiceras corniculatum	Myrsinaceae	Futian Mangrove Nature Reserve, Shenzhen, Guangdong	22.3	22 to 23	Subtropical	RGR	Morphological	Relative growth rate g / ( g· a DW)	Pollution	Field	Constructed wetland sewage treatment system	3.05	1.64	0.620445
Jing et al. 2005	Sonneratia caseolaris	Lythraceae	Bruguiera gymnorhiza	Rhizophoraceae	Futian Mangrove Nature Reserve, Shenzhen, Guangdong	22.3	22 to 23	Subtropical	RGR	Morphological	Relative growth rate g / ( g· a DW)	Pollution	Field	Constructed wetland sewage treatment system	3.05	1.02	1.09534
Jing et al. 2005	Sonneratia caseolaris	Lythraceae	Aegiceras corniculatum	Myrsinaceae	Futian Mangrove Nature Reserve, Shenzhen, Guangdong	22.3	22 to 23	Subtropical	Pn	Physiological	Net photosynthetic rate (μmol CO2 m-2 ·s-1)	Pollution	Field	Constructed wetland sewage treatment system	9.67	6.39	0.414294
Jing et al. 2005	Sonneratia caseolaris	Lythraceae	Bruguiera gymnorhiza	Rhizophoraceae	Futian Mangrove Nature Reserve, Shenzhen, Guangdong	22.3	22 to 23	Subtropical	Pn	Physiological	Net photosynthetic rate (μmol CO2 m-2 ·s-1)	Pollution	Field	Constructed wetland sewage treatment system	9.67	3.57	0.996463
Chen, Y. et al. 2014	Laguncularia racemosa	Combretaceae	Rhizophora stylosa	Acanthaceae	Shuidong Bay, Maoming, Guangdong, China	21.2	21 and below	Subtropical	Height	Morphological	Sapling height (m): 2-years old saplings	Inundation	Field	Sandy soil: 0.7 m - Mudflat elevation	1.09	0.45	0.884685
Chen, Y. et al. 2014	Laguncularia racemosa	Combretaceae	Kandelia obovata	Rhizophoraceae	Shuidong Bay, Maoming, Guangdong, China	21.2	21 and below	Subtropical	Height	Morphological	Sapling height (m): 2-years old saplings	Inundation	Field	Sandy soil: 0.7 m - Mudflat elevation	1.09	0.3	1.29015
Chen, Y. et al. 2014	Sonneratia apetala	Lythraceae	Rhizophora stylosa	Acanthaceae	Shuidong Bay, Maoming, Guangdong, China	21.2	21 and below	Subtropical	Height	Morphological	Sapling height (m): 2-years old saplings	Inundation	Field	Sandy soil: 0.7 m - Mudflat elevation	0.57	0.45	0.236389
Chen, Y. et al. 2014	Sonneratia apetala	Lythraceae	Kandelia obovata	Rhizophoraceae	Shuidong Bay, Maoming, Guangdong, China	21.2	21 and below	Subtropical	Height	Morphological	Sapling height (m): 2-years old saplings	Inundation	Field	Sandy soil: 0.7 m - Mudflat elevation	0.57	0.3	0.641854
Chen, Y. et al. 2014	Laguncularia racemosa	Combretaceae	Rhizophora stylosa	Acanthaceae	Shuidong Bay, Maoming, Guangdong, China	21.2	21 and below	Subtropical	Height	Morphological	Sapling height (m): 2-years old saplings	Inundation	Field	Sandy soil: -0.2 m - Mudflat elevation	2.07	0.44	1.54853
Chen, Y. et al. 2014	Laguncularia racemosa	Combretaceae	Kandelia obovata	Rhizophoraceae	Shuidong Bay, Maoming, Guangdong, China	21.2	21 and below	Subtropical	Height	Morphological	Sapling height (m): 2-years old saplings	Inundation	Field	Sandy soil: -0.2 m - Mudflat elevation	2.07	1.03	0.69799
Chen, Y. et al. 2014	Sonneratia apetala	Lythraceae	Rhizophora stylosa	Acanthaceae	Shuidong Bay, Maoming, Guangdong, China	21.2	21 and below	Subtropical	Height	Morphological	Sapling height (m): 2-years old saplings	Inundation	Field	Sandy soil: -0.2 m - Mudflat elevation	1.27	0.44	1.06
Chen, Y. et al. 2014	Sonneratia apetala	Lythraceae	Kandelia obovata	Rhizophoraceae	Shuidong Bay, Maoming, Guangdong, China	21.2	21 and below	Subtropical	Height	Morphological	Sapling height (m): 2-years old saplings	Inundation	Field	Sandy soil: -0.2 m - Mudflat elevation	1.27	1.03	0.209458
Chen, Y. et al. 2014	Laguncularia racemosa	Combretaceae	Rhizophora stylosa	Acanthaceae	Shuidong Bay, Maoming, Guangdong, China	21.2	21 and below	Subtropical	Height	Morphological	Sapling height (m): 2-years old saplings	Inundation	Field	Muddy soil: 0.7 m - Mudflat elevation	0.61	0.32	0.645138
Chen, Y. et al. 2014	Laguncularia racemosa	Combretaceae	Kandelia obovata	Rhizophoraceae	Shuidong Bay, Maoming, Guangdong, China	21.2	21 and below	Subtropical	Height	Morphological	Sapling height (m): 2-years old saplings	Inundation	Field	Muddy soil: 0.7 m - Mudflat elevation	0.61	0.37	0.499956
Chen, Y. et al. 2014	Sonneratia apetala	Lythraceae	Rhizophora stylosa	Acanthaceae	Shuidong Bay, Maoming, Guangdong, China	21.2	21 and below	Subtropical	Height	Morphological	Sapling height (m): 2-years old saplings	Inundation	Field	Muddy soil: 0.7 m - Mudflat elevation	0.64	0.32	0.693147
Chen, Y. et al. 2014	Sonneratia apetala	Lythraceae	Kandelia obovata	Rhizophoraceae	Shuidong Bay, Maoming, Guangdong, China	21.2	21 and below	Subtropical	Height	Morphological	Sapling height (m): 2-years old saplings	Inundation	Field	Muddy soil: 0.7 m - Mudflat elevation	0.64	0.37	0.547965
Chen, Y. et al. 2014	Laguncularia racemosa	Combretaceae	Rhizophora stylosa	Acanthaceae	Shuidong Bay, Maoming, Guangdong, China	21.2	21 and below	Subtropical	Height	Morphological	Sapling height (m): 2-years old saplings	Inundation	Field	Muddy soil: -0.4 m - Mudflat elevation	1.11	0.4	1.02065
Chen, Y. et al. 2014	Laguncularia racemosa	Combretaceae	Kandelia obovata	Rhizophoraceae	Shuidong Bay, Maoming, Guangdong, China	21.2	21 and below	Subtropical	Height	Morphological	Sapling height (m): 2-years old saplings	Inundation	Field	Muddy soil: -0.4 m - Mudflat elevation	1.11	1.11	0
Chen, Y. et al. 2014	Sonneratia apetala	Lythraceae	Rhizophora stylosa	Acanthaceae	Shuidong Bay, Maoming, Guangdong, China	21.2	21 and below	Subtropical	Height	Morphological	Sapling height (m): 2-years old saplings	Inundation	Field	Muddy soil: -0.4 m - Mudflat elevation	1.21	0.4	1.10691
Chen, Y. et al. 2014	Sonneratia apetala	Lythraceae	Kandelia obovata	Rhizophoraceae	Shuidong Bay, Maoming, Guangdong, China	21.2	21 and below	Subtropical	Height	Morphological	Sapling height (m): 2-years old saplings	Inundation	Field	Muddy soil: -0.4 m - Mudflat elevation	1.21	1.11	0.0862603
Lunstrum and Chen 2014	Sonneratia apetala	Lythraceae	Kandelia obovata	Rhizophoraceae	Futian Mangrove Nature Reserve, Shenzhen, Guangdong, China	22.3	22 to 23	Subtropical	RGR	Morphological	Total biomass kg m-2 / year	Light	Survey	Young forest-6-year-old	3.83333	0.2	2.95317
Lunstrum and Chen 2014	Sonneratia apetala	Lythraceae	Kandelia obovata	Rhizophoraceae	Futian Mangrove Nature Reserve, Shenzhen, Guangdong, China	22.3	22 to 23	Subtropical	RGR	Morphological	Total biomass kg m-2 / year	Light	Survey	Mature forest-20 years vs 70 years old	1.58	0.481429	1.18842
Lu et al. 2014	Sonneratia apetala	Lythraceae	Aegiceras corniculatum	Myrsinaceae	Zhanjiang Mangrove National Nature Reserve, Guangdong, China	21.6	21 and below	Subtropical	RGR	Morphological	Total biomass mg ha-1 / year	Competition	Survey	Mixed forest-12 years vs 60 years old mixed forest	8.12083	0.481333	2.82563
Lu et al. 2014	Sonneratia apetala	Lythraceae	Aegiceras corniculatum	Myrsinaceae	Zhanjiang Mangrove National Nature Reserve, Guangdong, China	21.6	21 and below	Subtropical	RGR	Morphological	Total biomass mg ha-1 / year	Competition	Survey	Mixed forest-12 years vs 60 years old monospecific forest	8.12083	1.709	1.55852
Cheng et al. 2015	Laguncularia racemosa	Combretaceae	Avicennia marina	Acanthaceae	Shui Dong Port, Guangdong, China	21.3	21 and below	Subtropical	RGR	Morphological	Tree height increase (m) / year	Inundation	Survey	Beach elevation: 10-20 cm	0.724	0.238	1.11252
Cheng et al. 2015	Laguncularia racemosa	Combretaceae	Rhizophora stylosa	Acanthaceae	Shui Dong Port, Guangdong, China	21.3	21 and below	Subtropical	RGR	Morphological	Tree height increase (m) / year	Inundation	Survey	Beach elevation: -10-0 cm	0.414	0.228	0.59652
Cheng et al. 2015	Laguncularia racemosa	Combretaceae	Rhizophora stylosa	Acanthaceae	Shui Dong Port, Guangdong, China	21.3	21 and below	Subtropical	RGR	Morphological	Tree height increase (m) / year	Inundation	Survey	Beach elevation: 10-20 cm	0.724	0.342	0.749981
Cheng et al. 2015	Laguncularia racemosa	Combretaceae	Rhizophora stylosa	Acanthaceae	Shui Dong Port, Guangdong, China	21.3	21 and below	Subtropical	RGR	Morphological	Tree height increase (m) / year	Light	Survey	High energy area	0.666541	0.283459	0.855036
Cheng et al. 2015	Laguncularia racemosa	Combretaceae	Rhizophora stylosa	Acanthaceae	Shui Dong Port, Guangdong, China	21.3	21 and below	Subtropical	RGR	Morphological	Tree height increase (m) / year	Light	Survey	Low energy area	0.68515	0.307143	0.802325
Wang, X. et al. 2018	Laguncularia racemosa	Combretaceae	Aegiceras corniculatum	Myrsinaceae	Qi’ao Island, Zhuhai, Guangdong, China	22.2	22 to 23	Subtropical	RGR	Morphological	Plant height increase (m) / year	Competition	Survey	10-years old forest	1.03	0.17	1.80152
Wang, X. et al. 2018	Laguncularia racemosa	Combretaceae	Kandelia obovata	Rhizophoraceae	Qi’ao Island, Zhuhai, Guangdong, China	22.2	22 to 23	Subtropical	RGR	Morphological	Plant height increase (m) / year	Competition	Survey	10-years old forest	1.03	0.21	1.59021
Wang, X. et al. 2018	Laguncularia racemosa	Combretaceae	Bruguiera gymnorhiza	Rhizophoraceae	Qi’ao Island, Zhuhai, Guangdong, China	22.2	22 to 23	Subtropical	RGR	Morphological	Plant height increase (m) / year	Competition	Survey	10-years old forest	1.03	0.33	1.13822
Wang, X. et al. 2018	Laguncularia racemosa	Combretaceae	Heritiera littoralis	Malvaceae	Qi’ao Island, Zhuhai, Guangdong, China	22.2	22 to 23	Subtropical	RGR	Morphological	Plant height increase (m) / year	Competition	Survey	10-years old forest	1.03	0.4	0.94585
Zeng et al., 2008	Sonneratia apetala	Lythraceae	Kandelia obovata	Rhizophoraceae	Nansha District, Guangzhou, China	22.4	22 to 23	Subtropical	RGR	Morphological	Average height increase (m) / year	Competition	Survey	Artificial forest-Site 1	1.825	0.3634	1.61383
Zeng et al., 2008	Sonneratia apetala	Lythraceae	Bruguiera gymnorhiza	Rhizophoraceae	Nansha District, Guangzhou, China	22.4	22 to 23	Subtropical	RGR	Morphological	Average height increase (m) / year	Competition	Survey	Artificial forest-Site 2	1.75	0.3	1.76359
Zeng et al., 2008	Sonneratia apetala	Lythraceae	Rhizophora stylosa	Acanthaceae	Nansha District, Guangzhou, China	22.4	22 to 23	Subtropical	RGR	Morphological	Average height increase (m) / year	Competition	Survey	Artificial forest-Site 3	1.85	0.171	2.38128
Zan et al. 2001	Sonneratia apetala	Lythraceae	Kandelia obovata	Rhizophoraceae	Futian Mangrove Nature Reserve, Shenzhen, Guangdong, China	22.3	22 to 23	Subtropical	RGR	Morphological	Total biomass increase (t h m -2) / year	Competition	Survey	Man-made forest	4.93	3.35167	0.385881
Zan et al. 2001	Sonneratia caseolaris	Lythraceae	Kandelia obovata	Rhizophoraceae	Futian Mangrove Nature Reserve, Shenzhen, Guangdong, China	22.3	22 to 23	Subtropical	RGR	Morphological	Total biomass increase (t h m -2) / year	Competition	Survey	Man-made forest	3.204	3.35167	-0.0450577
Du and Li 2018	Sonneratia apetala	Lythraceae	Avicennia marina	Acanthaceae	Qinzhou city, Guangxi, China	21.6	21 and below	Subtropical	RGR	Morphological	Height increase (m) / year	Competition	Survey	6-year-old monoculture forests	0.65	0.34	0.648027
Du and Li 2018	Sonneratia apetala	Lythraceae	Avicennia marina	Acanthaceae	Qinzhou city, Guangxi, China	21.6	21 and below	Subtropical	RGR	Morphological	Height increase (m) / year	Competition	Survey	10-year-old monoculture forests	0.868	0.328	0.973178
Peng et al. 2018	Sonneratia apetala	Lythraceae	Kandelia obovata	Rhizophoraceae	Zhangjiang Estuary, Fujian, China	23.6	23 and above	Subtropical	RGR	Morphological	Biomass increase (g) / year	Inundation	Field	0 cm elevation in organ mash-without neighbor	454.349	39.857	2.43357
Peng et al. 2018	Sonneratia apetala	Lythraceae	Kandelia obovata	Rhizophoraceae	Zhangjiang Estuary, Fujian, China	23.6	23 and above	Subtropical	RGR	Morphological	Biomass increase (g) / year	Inundation	Field	150 cm elevation in organ mash-without neighbor	410.159	103.753	1.37453
Peng et al. 2018	Sonneratia apetala	Lythraceae	Kandelia obovata	Rhizophoraceae	Zhangjiang Estuary, Fujian, China	23.6	23 and above	Subtropical	RGR	Morphological	Biomass increase (g) / year	Inundation	Field	0 cm elevation in organ mash-with neighbor	87.619	7.5067	2.4572
Peng et al. 2018	Sonneratia apetala	Lythraceae	Kandelia obovata	Rhizophoraceae	Zhangjiang Estuary, Fujian, China	23.6	23 and above	Subtropical	RGR	Morphological	Biomass increase (g) / year	Inundation	Field	150 cm elevation in organ mash-with neighbor	206.857	26.899	2.03994
He et al. 2018	Sonneratia apetala	Lythraceae	Kandelia obovata	Rhizophoraceae	Shantou City, Guangdong, China	23.5	23 and above	Subtropical	RGR	Morphological	Total biomass increase (t ha-1) / year	Competition	Survey	12- years old forest	7	23.575	-1.21428
