# Supplementary material for: Introduced non-native mangroves express better growth performance than co-occurring native mangroves
Source: Sci Rep. 2020 Mar 2;10:3854. doi: 10.1038/s41598-020-60454-z (PMC7052255; doi:10.1038/s41598-020-60454-z)
Supplement: Supplementary file 6 — Appendix F [file 41598_2020_60454_MOESM6_ESM.xlsx]

## Sheet: Appendix F
Appendix F: Subset of complete dataset to examine phenotypic plasticity of traits in mangrove species.
Study	Non-Native Species	Non-Native Family	Native Species	Native Family	Origin of studied species	Latitude (°N)	Latitude category	Climate type	Trait	Trait type	Trait details	Treatment type	Experi-ment type	Experimental condition	Non-Native-Trait Mean - Control	Non-Native-Trait Mean - Treatment	Native-Trait Mean - Control	Native-Trait Mean - Treatment	Non-Native- PIv	Native- PIv
Jin et al. 2011	Sonneratia apetala	Lythraceae	Kandelia obovata	Rhizophoraceae	Leizhou Peninsula, Guangdong, China	21.2	21 and below	Subtropical	Height	Morphological	Seedling height (cm)	Inundation	Field	High beach area - monthly 2 d tidal flooding vs Low beach area - monthly 8 d tidal flooding	126	85	27	20	0.325397	0.259259
Jin et al. 2011	Sonneratia apetala	Lythraceae	Aegiceras corniculatum	Myrsinaceae	Leizhou Peninsula, Guangdong, China	21.2	21 and below	Subtropical	Height	Morphological	Seedling height (cm)	Inundation	Field	High beach area - monthly 2 d tidal flooding vs Low beach area - monthly 8 d tidal flooding	126	85	25	30	0.325397	0.166667
Cheng, 2016	Laguncularia racemosa	Combretaceae	Rhizophora stylosa	Rhizophoraceae	Shui Dong Port, Guangdong, China	21.3	21 and below	Subtropical	RGR	Morphological	Tree height (cm) - annual increment	Inundation	Field	Control: -20 cm depth in 30 cm tubes vs Treatment: -60 cm depth in 30 cm tubes	54.11	69.01	19.6	20.17	0.215911	0.0282598
Cheng, 2016	Laguncularia racemosa	Combretaceae	Kandelia obovata	Rhizophoraceae	Shui Dong Port, Guangdong, China	21.3	21 and below	Subtropical	RGR	Morphological	Tree height (cm) - annual increment	Inundation	Field	Control: -20 cm depth in 30 cm tubes vs Treatment: -60 cm depth in 30 cm tubes	54.11	69.01	14.9	13.99	0.215911	0.0610738
Cheng, 2016	Sonneratia apetala	Lythraceae	Rhizophora stylosa	Rhizophoraceae	Shui Dong Port, Guangdong, China	21.3	21 and below	Subtropical	RGR	Morphological	Tree height (cm) - annual increment	Inundation	Field	Control: -20 cm depth in 30 cm tubes vs Treatment: -60 cm depth in 30 cm tubes	36.31	39.08	19.6	20.17	0.0708802	0.0282598
Cheng, 2016	Sonneratia apetala	Lythraceae	Kandelia obovata	Rhizophoraceae	Shui Dong Port, Guangdong, China	21.3	21 and below	Subtropical	RGR	Morphological	Tree height (cm) - annual increment	Inundation	Field	Control: -20 cm depth in 30 cm tubes vs Treatment: -60 cm depth in 30 cm tubes	36.31	39.08	14.9	13.99	0.0708802	0.0610738
Cheng, 2016	Laguncularia racemosa	Combretaceae	Rhizophora stylosa	Rhizophoraceae	Shui Dong Port, Guangdong, China	21.3	21 and below	Subtropical	RGR	Morphological	Tree height (cm) - annual increment	Inundation	Field	Control: -20 cm depth in 10 cm tubes vs Treatment: -60 cm depth in 10 cm tubes	38.86	33.03	12.53	20.06	0.150026	0.375374
Cheng, 2016	Laguncularia racemosa	Combretaceae	Kandelia obovata	Rhizophoraceae	Shui Dong Port, Guangdong, China	21.3	21 and below	Subtropical	RGR	Morphological	Tree height (cm) - annual increment	Inundation	Field	Control: -20 cm depth in 10 cm tubes vs Treatment: -60 cm depth in 10 cm tubes	38.86	33.03	4.53	8.56	0.150026	0.470794
Cheng, 2016	Sonneratia apetala	Lythraceae	Rhizophora stylosa	Rhizophoraceae	Shui Dong Port, Guangdong, China	21.3	21 and below	Subtropical	RGR	Morphological	Tree height (cm) - annual increment	Inundation	Field	Control: -20 cm depth in 10 cm tubes vs Treatment: -60 cm depth in 10 cm tubes	18.92	12.08	12.53	20.06	0.361522	0.375374
Cheng, 2016	Sonneratia apetala	Lythraceae	Kandelia obovata	Rhizophoraceae	Shui Dong Port, Guangdong, China	21.3	21 and below	Subtropical	RGR	Morphological	Tree height (cm) - annual increment	Inundation	Field	Control: -20 cm depth in 10 cm tubes vs Treatment: -60 cm depth in 10 cm tubes	18.92	12.08	4.53	8.56	0.361522	0.470794
Jin, 2011	Sonneratia apetala	Lythraceae	Kandelia obovata	Rhizophoraceae	Zhejiang, China	27.4	23 and above	Subtropical	Height	Morphological	Plant height (cm)	Salinity	Green-house	Control: 0 mM vs Treatment: 680 mM	63.3839	28.3081	33.1125	26.1931	0.553387	0.208966
Jin, 2011	Sonneratia apetala	Lythraceae	Kandelia obovata	Rhizophoraceae	Zhejiang, China	27.4	23 and above	Subtropical	Pn	Physiological	Net photosynthetic rate (μmol CO2.m-2 ·s-1)	Salinity	Green-house	Control: 0 mM vs Treatment: 680 mM	13.973	3.87473	10.5689	3.23556	0.722699	0.69386
Chen, Leiyi et al. 2012	Sonneratia apetala	Lythraceae	Aegiceras corniculatum	Myrsinaceae	Qi’ao Mangrove Reserve, Zhuhai, Guangdong, China	22.2	22 to 23	Subtropical	RGR	Morphological	Relative growth rate (g g-1 month-1) - dry biomass	Light	Green-house	Control: Full irradiance, no competition vs Treatment: 70% shade, no competition	0.206299	0.0541732	0.0527559	0.0416535	0.737405	0.210448
Chen, Leiyi et al. 2012	Sonneratia apetala	Lythraceae	Aegiceras corniculatum	Myrsinaceae	Qi’ao Mangrove Reserve, Zhuhai, Guangdong, China	22.2	22 to 23	Subtropical	RGR	Morphological	Relative growth rate (g g-1 month-1) - dry biomass	Light	Green-house	Control: Full irradiance, intraspecific competition vs Treatment: 70% shade, intraspecific competition	0.191732	0.0603937	0.0514961	0.0479528	0.68501	0.0688073
Chen, Leiyi et al. 2012	Sonneratia apetala	Lythraceae	Aegiceras corniculatum	Myrsinaceae	Qi’ao Mangrove Reserve, Zhuhai, Guangdong, China	22.2	22 to 23	Subtropical	RGR	Morphological	Relative growth rate (g g-1 month-1) - dry biomass	Light	Green-house	Control: Full irradiance, interspecific competition vs Treatment: 70% shade, interspecific competition	0.163228	0.0486614	0.0548819	0.0444882	0.701881	0.189383
Chen, Leiyi et al. 2012	Sonneratia apetala	Lythraceae	Aegiceras corniculatum	Myrsinaceae	Qi’ao Mangrove Reserve, Zhuhai, Guangdong, China	22.2	22 to 23	Subtropical	RGR	Morphological	Relative height growth rate (cm cm-1 month-1)	Competition	Green-house	No competition vs Intraspecific competition	0.076117	0.0906667	0.0242807	0.0232047	0.160475	0.044316
Chen, Leiyi et al. 2012	Sonneratia apetala	Lythraceae	Aegiceras corniculatum	Myrsinaceae	Qi’ao Mangrove Reserve, Zhuhai, Guangdong, China	22.2	22 to 23	Subtropical	RGR	Morphological	Relative height growth rate (cm cm-1 month-1)	Competition	Green-house	No competition vs Interspecific competition	0.076117	0.0846316	0.0242807	0.0094269	0.100608	0.611753
Li et al. 2012	Laguncularia racemosa	Combretaceae	Kandelia obovata	Rhizophoraceae	Guangzhou, Guangdong, China	23.1	23 and above	Subtropical	Total Chlorophyll	Physiological	Total Chlorophyll (mg/ g FW)	Salinity	Green-house	Control: one time watering with saline wastewater (10‰) vs Treatment: ten times (30‰)	23.4677	15.0605	31.6129	29.879	0.358247	0.0548469
Li et al. 2012	Laguncularia racemosa	Combretaceae	Aegiceras corniculatum	Myrsinaceae	Guangzhou, Guangdong, China	23.1	23 and above	Subtropical	Total Chlorophyll	Physiological	Total Chlorophyll (mg/ g FW)	Salinity	Green-house	Control: one time watering with saline wastewater (10‰) vs Treatment: ten times (30‰)	23.4677	15.0605	13.3266	12.2782	0.358247	0.0786687
Tang et al. 2014	Sonneratia apetala	Lythraceae	Aegiceras corniculatum	Myrsinaceae	Shenzhen, Guangdong, China	22.3	22 to 23	Subtropical	RGR	Morphological	Biomass increment (g) in 60 days	Salinity	Green-house	Salinity: 0 ‰ vs Salinity: 20 ‰	0.585197	0.458466	0.299661	0.051619	0.216561	0.827742
Tang et al. 2014	Sonneratia apetala	Lythraceae	Aegiceras corniculatum	Myrsinaceae	Shenzhen, Guangdong, China	22.3	22 to 23	Subtropical	Pn	Physiological	Net photosynthesis rate (μmol CO2 m-2 s-1)	Salinity	Green-house	Salinity: 0 ‰ vs Salinity: 20 ‰	5.85434	4.85154	10.4258	5.44538	0.171292	0.4777
Xiang et al. 2016	Laguncularia racemosa	Combretaceae	Bruguiera gymnorhiza	Rhizophoraceae	Guangzhou, Guangdong, China	23.1	23 and above	Subtropical	Pn	Physiological	Net photosynthetic rate (μmol·m-2 ·s-1)	Salinity	Green-house	Control: 0 mmol·L-1 vs Treatment: 400 mmol·L-1	2.37	3.65	6.95	4.48	0.350685	0.355396
Xiang et al. 2016	Laguncularia racemosa	Combretaceae	Kandelia obovata	Rhizophoraceae	Guangzhou, Guangdong, China	23.1	23 and above	Subtropical	Pn	Physiological	Net photosynthetic rate (μmol·m-2 ·s-1)	Salinity	Green-house	Control: 0 mmol·L-1 vs Treatment: 400 mmol·L-1	2.37	3.65	7.87	4.41	0.350685	0.439644
Peng et al. 2016	Sonneratia apetala	Lythraceae	Bruguiera gymnorhiza	Rhizophoraceae	Yifeng Estuary, Shantou, Guangdong, China	23.3	23 and above	Subtropical	RGR	Morphological	Relative growth rate (mg g-1 d-1)	Light	Field	Control: Bare mudflat vs Treatment: 8-year plantation	454	16.3	215	87.5	0.964097	0.593023
Peng et al. 2016	Sonneratia apetala	Lythraceae	Aegiceras corniculatum	Myrsinaceae	Yifeng Estuary, Shantou, Guangdong, China	23.3	23 and above	Subtropical	RGR	Morphological	Relative growth rate (mg g-1 d-1)	Light	Field	Control: Bare mudflat vs Treatment: 8-year plantation	454	16.3	129	31.8	0.964097	0.753488
Peng et al. 2016	Sonneratia apetala	Lythraceae	Kandelia obovata	Rhizophoraceae	Yifeng Estuary, Shantou, Guangdong, China	23.3	23 and above	Subtropical	RGR	Morphological	Relative growth rate (mg g-1 d-1)	Light	Field	Control: Bare mudflat vs Treatment: 8-year plantation	454	16.3	197	59.1	0.964097	0.7
Peng et al. 2016	Sonneratia apetala	Lythraceae	Bruguiera gymnorhiza	Rhizophoraceae	Yifeng Estuary, Shantou, Guangdong, China	23.3	23 and above	Subtropical	Pn	Physiological	Net photosynthetic rate (μmol·m-2 ·s-1)	Light	Field	Control: Bare mudflat vs Treatment: 8-year plantation	13.1736	4.02428	7.96005	4.7185	0.69452	0.407227
Peng et al. 2016	Sonneratia apetala	Lythraceae	Aegiceras corniculatum	Myrsinaceae	Yifeng Estuary, Shantou, Guangdong, China	23.3	23 and above	Subtropical	Pn	Physiological	Net photosynthetic rate (μmol·m-2 ·s-1)	Light	Field	Control: Bare mudflat vs Treatment: 8-year plantation	13.1736	4.02428	9.67763	4.59127	0.69452	0.525579
Peng et al. 2016	Sonneratia apetala	Lythraceae	Kandelia obovata	Rhizophoraceae	Yifeng Estuary, Shantou, Guangdong, China	23.3	23 and above	Subtropical	Pn	Physiological	Net photosynthetic rate (μmol·m-2 ·s-1)	Light	Field	Control: Bare mudflat vs Treatment: 8-year plantation	13.1736	4.02428	7.7941	2.76583	0.69452	0.645138
Wang, R. et al. 2015	Laguncularia racemosa	Combretaceae	Aegiceras corniculatum	Myrsinaceae	Zhanjiang, Guangdong, China	20.1	21 and below	Tropical	RGR	Morphological	Total Biomass/g· plant-1 in a year	Inoculation	Field	Control: No inoculation vs Inoculation with plant growth promoting bacteria (PGPB)	3.72	10.61	12.84	40.43	0.649387	0.682414
Wang, R. et al. 2015	Laguncularia racemosa	Combretaceae	Kandelia obovata	Rhizophoraceae	Zhanjiang, Guangdong, China	20.1	21 and below	Tropical	RGR	Morphological	Total Biomass/g· plant-1 in a year	Inoculation	Field	Control: No inoculation vs Inoculation with plant growth promoting bacteria (PGPB)	3.72	10.61	5.37	11.66	0.649387	0.539451
Wang, R. et al. 2015	Laguncularia racemosa	Combretaceae	Rhizophora stylosa	Acanthaceae	Zhanjiang, Guangdong, China	20.1	21 and below	Tropical	RGR	Morphological	Total Biomass/g· plant-1 in a year	Inoculation	Field	Control: No inoculation vs Inoculation with plant growth promoting bacteria (PGPB)	3.72	10.61	3.1	5.85	0.649387	0.470085
Wang, R. et al. 2015	Laguncularia racemosa	Combretaceae	Avicennia marina	Acanthaceae	Zhanjiang, Guangdong, China	20.1	21 and below	Tropical	RGR	Morphological	Total Biomass/g· plant-1 in a year	Inoculation	Field	Control: No inoculation vs Inoculation with plant growth promoting bacteria (PGPB)	3.72	10.61	3.21	5.13	0.649387	0.374269
Chen, W-P. et al. 2001	Sonneratia apetala	Lythraceae	Kandelia obovata	Rhizophoraceae	Panyu, Guangdong, China	22.4	22 to 23	Subtropical	RGR	Morphological	Height increase in a year (cm)	Salinity	Field	Shore section 1 (1 km) vs Shore section 4 (3 km)	71.6	55	16	23.3	0.231844	0.313305
Chen, W-P. et al. 2001	Sonneratia apetala	Lythraceae	Bruguiera gymnorhiza	Rhizophoraceae	Panyu, Guangdong, China	22.4	22 to 23	Subtropical	RGR	Morphological	Height increase in a year (cm)	Salinity	Field	Shore section 1 (1 km) vs Shore section 4 (3 km)	71.6	55	20.4	25.8	0.231844	0.209302
Chen, W-P. et al. 2001	Sonneratia apetala	Lythraceae	Rhizophora stylosa	Acanthaceae	Panyu, Guangdong, China	22.4	22 to 23	Subtropical	RGR	Morphological	Height increase in a year (cm)	Salinity	Field	Shore section 1 (1 km) vs Shore section 4 (3 km)	71.6	55	17.7	22.3	0.231844	0.206278
Liao et al. 2007	Sonneratia apetala	Lythraceae	Sonneratia caseolaris	Lythraceae	QiongShan, Hainan, China	19.5	21 and below	Tropical	Pn	Physiological	Net photosynthesis rate (μmol CO2 m-2 s-1)	Salinity	Field	Salinity: 0 ‰ vs Salinity: 50 ‰	6.45	3.69643	7.82768	3.10714	0.42691	0.603057
Liao et al. 2007	Sonneratia apetala	Lythraceae	Rhizophora stylosa	Acanthaceae	QiongShan, Hainan, China	19.5	21 and below	Tropical	Pn	Physiological	Net photosynthesis rate (μmol CO2 m-2 s-1)	Salinity	Field	Salinity: 0 ‰ vs Salinity: 50 ‰	6.45	3.69643	4.69643	4.19464	0.42691	0.106844
Chen, Y. et al. 2014	Laguncularia racemosa	Combretaceae	Rhizophora stylosa	Acanthaceae	Shuidong Bay, Maoming, Guangdong, China	21.2	21 and below	Subtropical	Height	Morphological	Sapling height (m): 2-years old saplings	Inundation	Field	Sandy soil: 0.7 m - Mudflat elevation vs -0.2 m - Mudflat elevation	1.09	2.07	0.45	0.44	0.47343	0.0222222
Chen, Y. et al. 2014	Laguncularia racemosa	Combretaceae	Kandelia obovata	Rhizophoraceae	Shuidong Bay, Maoming, Guangdong, China	21.2	21 and below	Subtropical	Height	Morphological	Sapling height (m): 2-years old saplings	Inundation	Field	Sandy soil: 0.7 m - Mudflat elevation vs -0.2 m - Mudflat elevation	1.09	2.07	0.3	1.03	0.47343	0.708738
Chen, Y. et al. 2014	Sonneratia apetala	Lythraceae	Rhizophora stylosa	Acanthaceae	Shuidong Bay, Maoming, Guangdong, China	21.2	21 and below	Subtropical	Height	Morphological	Sapling height (m): 2-years old saplings	Inundation	Field	Sandy soil: 0.7 m - Mudflat elevation vs -0.2 m - Mudflat elevation	0.57	1.27	0.45	0.44	0.551181	0.0222222
Chen, Y. et al. 2014	Sonneratia apetala	Lythraceae	Kandelia obovata	Rhizophoraceae	Shuidong Bay, Maoming, Guangdong, China	21.2	21 and below	Subtropical	Height	Morphological	Sapling height (m): 2-years old saplings	Inundation	Field	Sandy soil: 0.7 m - Mudflat elevation vs -0.2 m - Mudflat elevation	0.57	1.27	0.3	1.03	0.551181	0.708738
Chen, Y. et al. 2014	Laguncularia racemosa	Combretaceae	Rhizophora stylosa	Acanthaceae	Shuidong Bay, Maoming, Guangdong, China	21.2	21 and below	Subtropical	Height	Morphological	Sapling height (m): 2-years old saplings	Inundation	Field	Muddy soil: 0.7 m - Mudflat elevation vs -0.4 m - Mudflat elevation	0.61	1.11	0.32	0.4	0.45045	0.2
Chen, Y. et al. 2014	Laguncularia racemosa	Combretaceae	Kandelia obovata	Rhizophoraceae	Shuidong Bay, Maoming, Guangdong, China	21.2	21 and below	Subtropical	Height	Morphological	Sapling height (m): 2-years old saplings	Inundation	Field	Muddy soil: 0.7 m - Mudflat elevation vs -0.4 m - Mudflat elevation	0.61	1.11	0.37	1.11	0.45045	0.666667
Chen, Y. et al. 2014	Sonneratia apetala	Lythraceae	Rhizophora stylosa	Acanthaceae	Shuidong Bay, Maoming, Guangdong, China	21.2	21 and below	Subtropical	Height	Morphological	Sapling height (m): 2-years old saplings	Inundation	Field	Muddy soil: 0.7 m - Mudflat elevation vs -0.4 m - Mudflat elevation	0.64	1.21	0.32	0.4	0.471074	0.2
Chen, Y. et al. 2014	Sonneratia apetala	Lythraceae	Kandelia obovata	Rhizophoraceae	Shuidong Bay, Maoming, Guangdong, China	21.2	21 and below	Subtropical	Height	Morphological	Sapling height (m): 2-years old saplings	Inundation	Field	Muddy soil: 0.7 m - Mudflat elevation vs -0.4 m - Mudflat elevation	0.64	1.21	0.37	1.11	0.471074	0.666667
Peng et al. 2018	Sonneratia apetala	Lythraceae	Kandelia obovata	Rhizophoraceae	Zhangjiang Estuary, Fujian, China	23.6	23 and above	Subtropical	RGR	Morphological	Biomass increase (g) / year	Inundation	Field	0 cm elevation in organ mash-without neighbor vs 150 cm elevation in organ mash-without neighbor	454.349	410.159	39.857	103.753	0.097261	0.615848
Peng et al. 2018	Sonneratia apetala	Lythraceae	Kandelia obovata	Rhizophoraceae	Zhangjiang Estuary, Fujian, China	23.6	23 and above	Subtropical	RGR	Morphological	Biomass increase (g) / year	Inundation	Field	0 cm elevation in organ mash-with neighbor vs 150 cm elevation in organ mash-with neighbor	87.619	206.857	7.5067	26.899	0.576427	0.72093
